# Supplementary material for: Immunomodulation of the Vaginal Ecosystem by Ligilactobacillus salivarius CECT 30632 Improves Pregnancy Rates among Women with Infertility of Unknown Origin or Habitual Abortions
Source: Nutrients. 2023 Jan 11;15(2):362. doi: 10.3390/nu15020362 (PMC9860997; doi:10.3390/nu15020362)
Supplement: Supplementary file 1 [file nutrients-15-00362-s001.zip]

Archive with 2 entries (1 files):
- nutrients-2136648-supplementary/
- nutrients-2136648-supplementary/nutrients-2136648-supplementary.pptx
